# Supplementary material for: Preeclampsia and Site-Specific Cancer Risk: A Nationwide Population-Based Study
Source: Cancers (Basel). 2026 Jul 9;18(14):2218. doi: 10.3390/cancers18142218 (PMC13406148; doi:10.3390/cancers18142218)
Supplement: Supplementary file 1 [file cancers-18-02218-s001.zip]

Archive with 1 entries (1 files):
- cancers-4360850-supplementary.pdf
